# Supplementary material for: On the genus Mesopontonia Bruce, 1967 (Crustacea: Decapoda: Palaemonidae) in Korea, with the description of a new species
Source: PeerJ. 2020 Oct 23;8:e10190. doi: 10.7717/peerj.10190 (PMC7587058; doi:10.7717/peerj.10190)
Supplement: Supplemental Information 1 [file peerj-08-10190-s001.txt]

LOCUS       MT311862                 658 bp    DNA     linear   INV 07-APR-2020
DEFINITION  Thaumastocaris streptopus voucher SNU-TW_TW62 cytochrome c oxidase
            subunit I (COX1) gene, partial cds; mitochondrial.
ACCESSION   MT311862
VERSION     MT311862
KEYWORDS    .
SOURCE      mitochondrion Thaumastocaris streptopus
  ORGANISM  Thaumastocaris streptopus
            Eukaryota; Metazoa; Ecdysozoa; Arthropoda; Crustacea;
            Multicrustacea; Malacostraca; Eumalacostraca; Eucarida; Decapoda;
            Pleocyemata; Caridea; Palaemonoidea; Palaemonidae; Thaumastocaris.
REFERENCE   1  (bases 1 to 658)
  AUTHORS   Park,J.-H., De Grave,S. and Park,T.
  TITLE     New and additional records of the deep-sea shrimp genus
            Mesopontonia Bruce, 1967 (Crustacea: Decapoda: Palaemonidae) from
            Jejudo Island, Korea
  JOURNAL   Unpublished
REFERENCE   2  (bases 1 to 658)
  AUTHORS   Park,J.-H.
  TITLE     Direct Submission
  JOURNAL   Submitted (07-APR-2020) College of Natural Sciences, Seoul National
            University, 1, Gwanak-ro, Gwanak-gu, Seoul 08826, Republic of Korea
COMMENT     ##Assembly-Data-START##
            Sequencing Technology :: Sanger dideoxy sequencing
            ##Assembly-Data-END##
FEATURES             Location/Qualifiers
     source          1..658
                     /organism="Thaumastocaris streptopus"
                     /organelle="mitochondrion"
                     /mol_type="genomic DNA"
                     /specimen_voucher="SNU-TW_TW62"
                     /db_xref="taxon:390962"
                     /country="Taiwan: Green Island"
                     /collected_by="JHPARK"
                     /identified_by="JHPARK"
     gene            <1..>658
                     /gene="COX1"
     CDS             <1..>658
                     /gene="COX1"
                     /codon_start=2
                     /transl_table=5
                     /product="cytochrome c oxidase subunit I"
                     /protein_id="QIV66081"
                     /translation="PLYFIFGAWAGMVGTSLSLLIRAELGQPGSLIGNDQIYNVIVTA
                     HAFVMIFFMVMPIMIGGFGNWLVPLMLGAPDMAFPRMNNMSFWLLPPSLTLLLSSGMV
                     ESGVGTGWTVYPPLASGIAHAGASVDMGIFSLHLAGVSSILGAVNFITTVINMRSTGM
                     TMDRLPLFVWAVFLTAILLLLSLPVLAGAITMLLTDRNLNTSFFDPAGGGDPILYQHL
                     F"
ORIGIN      
        1 accactttac ttcatctttg gagcctgggc tggaatagta ggaacttccc taagtctttt
       61 aattcgagca gaacttggcc aaccaggaag attaattgga aacgaccaaa tctacaatgt
      121 cattgttaca gctcacgctt ttgtaataat ttttttcata gtgataccaa ttataatcgg
      181 aggctttgga aattgattag ttcccctaat attaggagca ccggatatag ccttcccacg
      241 aataaataac ataagattct gactccttcc tccctcctta acacttcttt tatcaagagg
      301 aatggtagaa aggggagttg gaacaggatg aactgtttac ccaccactag ctagaggaat
      361 tgcccacgca ggtgcttctg tagacatggg aatcttctca cttcatctag ctggagtctc
      421 atccatctta ggagcagtaa actttatcac cactgtaatt aacatgcggt ctaccggtat
      481 aacaatagac cgactcccac tttttgtatg agcagtattt ttaacagcca ttttacttct
      541 tctctcattg ccagtcttag ctggggcaat taccatactt ctaacagatc gtaacctaaa
      601 cacatcattc tttgaccctg caggaggggg agaccccatc ctgtatcaac acctattc
//
LOCUS       MT311863                 658 bp    DNA     linear   INV 07-APR-2020
DEFINITION  Lipkemenes lanipes voucher SNU-PH_PH99 cytochrome c oxidase subunit
            I (COX1) gene, partial cds; mitochondrial.
ACCESSION   MT311863
VERSION     MT311863
KEYWORDS    .
SOURCE      mitochondrion Lipkemenes lanipes
  ORGANISM  Lipkemenes lanipes
            Eukaryota; Metazoa; Ecdysozoa; Arthropoda; Crustacea;
            Multicrustacea; Malacostraca; Eumalacostraca; Eucarida; Decapoda;
            Pleocyemata; Caridea; Palaemonoidea; Palaemonidae; Lipkemenes.
REFERENCE   1  (bases 1 to 658)
  AUTHORS   Park,J.-H., De Grave,S. and Park,T.
  TITLE     New and additional records of the deep-sea shrimp genus
            Mesopontonia Bruce, 1967 (Crustacea: Decapoda: Palaemonidae) from
            Jejudo Island, Korea
  JOURNAL   Unpublished
REFERENCE   2  (bases 1 to 658)
  AUTHORS   Park,J.-H.
  TITLE     Direct Submission
  JOURNAL   Submitted (07-APR-2020) College of Natural Sciences, Seoul National
            University, 1, Gwanak-ro, Gwanak-gu, Seoul 08826, Republic of Korea
COMMENT     ##Assembly-Data-START##
            Sequencing Technology :: Sanger dideoxy sequencing
            ##Assembly-Data-END##
FEATURES             Location/Qualifiers
     source          1..658
                     /organism="Lipkemenes lanipes"
                     /organelle="mitochondrion"
                     /mol_type="genomic DNA"
                     /specimen_voucher="SNU-PH_PH99"
                     /db_xref="taxon:1530181"
                     /country="Philippines"
                     /collected_by="JHPARK"
                     /identified_by="JHPARK"
     gene            <1..>658
                     /gene="COX1"
     CDS             <1..>658
                     /gene="COX1"
                     /codon_start=2
                     /transl_table=5
                     /product="cytochrome c oxidase subunit I"
                     /protein_id="QIV66082"
                     /translation="TLYFIFGAWAGMVGTSLSLLIRAELGQPGSLIGNDQIYNVIVTA
                     HAFVMIFFMVMPIMIGGFGNWLVPLMLGAPDMAFPRMNNMSFWLLPPALTLLLSSGMV
                     ESGVGTGWTVYPPLAGGVAHAGASVDMGIFSLHLAGVSSILGAVNFITTVINMRPTGM
                     TFDRMPLFVWSVFLTAILLLLSLPVLAGAITMLLTDRNLNTSFFDPSGGGDPILYQHL
                     F"
ORIGIN      
        1 aacattatat tttattttcg gggcttgagc cggaatagta ggaacctctt taagactgtt
       61 gatccgggcc gaactaggtc aaccaggaag acttattggg aacgaccaaa tctataatgt
      121 aattgtaact gcgcatgctt tcgttataat cttttttata gtaataccca ttataattgg
      181 agggtttgga aactgattag ttccattgat attaggagcc cctgatatag ctttccctcg
      241 aataaataat ataaggtttt ggcttctccc tccggctctt acccttttac tttcaagagg
      301 aatagtagaa agaggggttg gaactgggtg aaccgtctac cctcctcttg caggaggggt
      361 agcccacgcg ggagcctcag tagatatagg aattttctct ttacatctag caggagtctc
      421 ttctatttta ggggctgtaa attttatcac aacagtaatt aacatacgac caacaggaat
      481 gacattcgat cgaatacctc tttttgtatg atctgttttt cttactgcta ttttgctcct
      541 tctttcgtta cccgtcctag ctggagctat cacaatatta ttaacagatc gaaatttaaa
      601 tacttcattc tttgacccaa gaggaggggg ggaccctatt ttatatcaac atttattt
//
LOCUS       MT311864                 658 bp    DNA     linear   INV 07-APR-2020
DEFINITION  Anchistioides willeyi voucher SNU-Pal_Pal12 cytochrome c oxidase
            subunit I (COX1) gene, partial cds; mitochondrial.
ACCESSION   MT311864
VERSION     MT311864
KEYWORDS    .
SOURCE      mitochondrion Anchistioides willeyi
  ORGANISM  Anchistioides willeyi
            Eukaryota; Metazoa; Ecdysozoa; Arthropoda; Crustacea;
            Multicrustacea; Malacostraca; Eumalacostraca; Eucarida; Decapoda;
            Pleocyemata; Caridea; Palaemonoidea; Anchistioididae;
            Anchistioides.
REFERENCE   1  (bases 1 to 658)
  AUTHORS   Park,J.-H., De Grave,S. and Park,T.
  TITLE     New and additional records of the deep-sea shrimp genus
            Mesopontonia Bruce, 1967 (Crustacea: Decapoda: Palaemonidae) from
            Jejudo Island, Korea
  JOURNAL   Unpublished
REFERENCE   2  (bases 1 to 658)
  AUTHORS   Park,J.-H.
  TITLE     Direct Submission
  JOURNAL   Submitted (07-APR-2020) College of Natural Sciences, Seoul National
            University, 1, Gwanak-ro, Gwanak-gu, Seoul 08826, Republic of Korea
COMMENT     ##Assembly-Data-START##
            Sequencing Technology :: Sanger dideoxy sequencing
            ##Assembly-Data-END##
FEATURES             Location/Qualifiers
     source          1..658
                     /organism="Anchistioides willeyi"
                     /organelle="mitochondrion"
                     /mol_type="genomic DNA"
                     /specimen_voucher="SNU-Pal_Pal12"
                     /db_xref="taxon:2703743"
                     /country="Palau"
                     /collected_by="JHPARK"
                     /identified_by="JHPARK"
     gene            <1..>658
                     /gene="COX1"
     CDS             <1..>658
                     /gene="COX1"
                     /codon_start=2
                     /transl_table=5
                     /product="cytochrome c oxidase subunit I"
                     /protein_id="QIV66083"
                     /translation="TLYFIFGAWAGMVGTSLSLLIRAELGQPGSLIGNDQIYNVIVTA
                     HAFVMIFFMVMPFMIGGFGNWLVPLMLGAPDMAFPRMNNMSFWLLPPALTLLLSSGMV
                     ESGVGTGWTVYPPLAGGTAHAGASVDLGIFSLHLAGVSSILGAINFITTVINMRSVGM
                     TMDRLPLFVWAVFLTAILLLLSLPVLAGAITMLLTDRNLNTSFFDPAGGGDPILYQHL
                     F"
ORIGIN      
        1 taccttatac tttattttcg gagcatgagc agggatagta ggaacttctc taagactact
       61 cattcgagct gaactcggtc aacccggcag actaattgga aatgaccaaa tttacaatgt
      121 aattgttact gcccacgcct ttgttataat tttttttata gttatacctt ttataatcgg
      181 cggatttggt aattgactag tccctcttat actaggtgct cctgatatag ccttcccccg
      241 aataaataac ataaggtttt gattactacc cccagctctt actttacttt tatccagagg
      301 tatagttgaa agtggagtcg ggacgggatg aactgtctat ccccccctgg ccggaggaac
      361 agcccacgct ggagcttccg tcgaccttgg aattttctct ctccacttag ccggagtatc
      421 ttcaattcta ggagccatca attttattac cactgtaatt aatatacgct cagtaggcat
      481 aactatagac cgcctccctc tatttgtttg ggccgtcttt ttaacagcca tcttacttct
      541 tctttcccta cccgtactcg caggagctat tacaatactt ctcaccgacc gaaatctgaa
      601 tacttctttc ttcgaccctg ccggaggggg cgaccccatt ctctaccaac acctattt
//
LOCUS       MT311865                 658 bp    DNA     linear   INV 07-APR-2020
DEFINITION  Mesopontonia sp. 1 JHP-2020 voucher NIBRIV0000862994 cytochrome c
            oxidase subunit I (COX1) gene, partial cds; mitochondrial.
ACCESSION   MT311865
VERSION     MT311865
KEYWORDS    .
SOURCE      mitochondrion Mesopontonia sp. 1 JHP-2020
  ORGANISM  Mesopontonia sp. 1 JHP-2020
            Eukaryota; Metazoa; Ecdysozoa; Arthropoda; Crustacea;
            Multicrustacea; Malacostraca; Eumalacostraca; Eucarida; Decapoda;
            Pleocyemata; Caridea; Palaemonoidea; Palaemonidae; Mesopontonia.
REFERENCE   1  (bases 1 to 658)
  AUTHORS   Park,J.-H., De Grave,S. and Park,T.
  TITLE     New and additional records of the deep-sea shrimp genus
            Mesopontonia Bruce, 1967 (Crustacea: Decapoda: Palaemonidae) from
            Jejudo Island, Korea
  JOURNAL   Unpublished
REFERENCE   2  (bases 1 to 658)
  AUTHORS   Park,J.-H.
  TITLE     Direct Submission
  JOURNAL   Submitted (07-APR-2020) College of Natural Sciences, Seoul National
            University, 1, Gwanak-ro, Gwanak-gu, Seoul 08826, Republic of Korea
COMMENT     ##Assembly-Data-START##
            Sequencing Technology :: Sanger dideoxy sequencing
            ##Assembly-Data-END##
FEATURES             Location/Qualifiers
     source          1..658
                     /organism="Mesopontonia sp. 1 JHP-2020"
                     /organelle="mitochondrion"
                     /mol_type="genomic DNA"
                     /specimen_voucher="NIBRIV0000862994"
                     /db_xref="taxon:2725339"
                     /country="South Korea: Jejudo Island, Munseom Islet"
                     /collected_by="JHPARK"
                     /identified_by="JHPARK"
     gene            <1..>658
                     /gene="COX1"
     CDS             <1..>658
                     /gene="COX1"
                     /codon_start=2
                     /transl_table=5
                     /product="cytochrome c oxidase subunit I"
                     /protein_id="QIV66084"
                     /translation="TLYFIFGAWAGMVGTSLSILIRVELGQPGSLIGNDQIYNVIVTA
                     HAFIMIFFMVMPIMIGGFGNWMVPLMLGAPDMAFPRMNNMSFWLLPPALTLLVSSGMV
                     ESGVGTGWTVYPPLSSSLAHPGPSVDLGIFSLHLAGVSSILGAVNFITTVLNMRTMGV
                     SMDQIPLFVWSVFLTAILLLLSLPVLAGAITMLLTDRNINTSFFDPAGGGDPILYQHL
                     F"
ORIGIN      
        1 aacattatac tttattttcg gagcttgagc aggaatagta ggcacatcgc ttagtatctt
       61 aattcgagtg gaattgggtc agcccggaag tttaatcggg aatgaccaaa tttataacgt
      121 tattgttaca gctcacgcat ttattataat tttttttata gttataccta ttataattgg
      181 agggtttgga aactggatag ttcctcttat actgggggcc ccagacatag ctttccctcg
      241 aataaacaac atgagattct gactcttacc tccagctttg accctattag tctcaagagg
      301 aatagtagaa agaggagtag ggacagggtg aacagtttac cctccgctct ccaggtcatt
      361 agcccaccct gggccctcag tggacttagg aattttctca ctccatttag caggagtttc
      421 ttctattctt ggggctgtta actttattac aactgtgtta aatatgcgaa ctatgggagt
      481 ttcaatagat caaatccccc tatttgtgtg atcagtattt ttaacagcaa ttttactttt
      541 actctctctc ccagttctag caggggcaat tacaatgcta ctaacagacc gaaatattaa
      601 tacttcattt tttgacccgg caggaggggg ggacccaatc ttatatcaac acttattt
//
LOCUS       MT311866                 658 bp    DNA     linear   INV 07-APR-2020
DEFINITION  Mesopontonia sp. 1 JHP-2020 voucher NIBRIV0000862985 cytochrome c
            oxidase subunit I (COX1) gene, partial cds; mitochondrial.
ACCESSION   MT311866
VERSION     MT311866
KEYWORDS    .
SOURCE      mitochondrion Mesopontonia sp. 1 JHP-2020
  ORGANISM  Mesopontonia sp. 1 JHP-2020
            Eukaryota; Metazoa; Ecdysozoa; Arthropoda; Crustacea;
            Multicrustacea; Malacostraca; Eumalacostraca; Eucarida; Decapoda;
            Pleocyemata; Caridea; Palaemonoidea; Palaemonidae; Mesopontonia.
REFERENCE   1  (bases 1 to 658)
  AUTHORS   Park,J.-H., De Grave,S. and Park,T.
  TITLE     New and additional records of the deep-sea shrimp genus
            Mesopontonia Bruce, 1967 (Crustacea: Decapoda: Palaemonidae) from
            Jejudo Island, Korea
  JOURNAL   Unpublished
REFERENCE   2  (bases 1 to 658)
  AUTHORS   Park,J.-H.
  TITLE     Direct Submission
  JOURNAL   Submitted (07-APR-2020) College of Natural Sciences, Seoul National
            University, 1, Gwanak-ro, Gwanak-gu, Seoul 08826, Republic of Korea
COMMENT     ##Assembly-Data-START##
            Sequencing Technology :: Sanger dideoxy sequencing
            ##Assembly-Data-END##
FEATURES             Location/Qualifiers
     source          1..658
                     /organism="Mesopontonia sp. 1 JHP-2020"
                     /organelle="mitochondrion"
                     /mol_type="genomic DNA"
                     /specimen_voucher="NIBRIV0000862985"
                     /db_xref="taxon:2725339"
                     /country="South Korea: Jejudo Island, Munseom Islet"
                     /collected_by="JHPARK"
                     /identified_by="JHPARK"
     gene            <1..>658
                     /gene="COX1"
     CDS             <1..>658
                     /gene="COX1"
                     /codon_start=2
                     /transl_table=5
                     /product="cytochrome c oxidase subunit I"
                     /protein_id="QIV66085"
                     /translation="TLYFIFGAWAGMVGTSLSILIRVELGQPGSLIGNDQIYNVIVTA
                     HAFIMIFFMVMPIMIGGFGNWMVPLMLGAPDMAFPRMNNMSFWLLPPALTLLVSSGMV
                     ESGVGTGWTVYPPLSSSLAHPGPSVDLGIFSLHLAGVSSILGAVNFITTVLNMRTMGV
                     SMDQIPLFVWSVFLTAILLLLSLPVLAGAITMLLTDRNINTSFFDPAGGGDPILYQHL
                     F"
ORIGIN      
        1 aacattatac tttattttcg gagcttgagc aggaatagta ggcacatcgc ttagtatctt
       61 aattcgagtg gaattaggtc agcccggaag tttaattggg aatgaccaaa tttataacgt
      121 tattgttaca gctcacgcat ttattataat tttttttata gttataccta ttataattgg
      181 agggtttgga aactggatag ttcctcttat actgggggcc ccagacatag ctttccctcg
      241 aataaacaac atgagattct gactcttacc cccagctttg accctattag tctcaagagg
      301 aatagtagaa agaggagtag ggacagggtg aacagtttac cctccactct ccaggtcatt
      361 agcccaccct ggcccctcag tggacttagg aattttctca ctccatttag caggagtttc
      421 ttctattctt ggggctgtta actttattac aactgtgtta aatatgcgaa ctatgggagt
      481 ttcaatagat caaatccccc tatttgtatg atcagtattt ttaacagcaa ttttactttt
      541 actctctctc ccagttctag caggggcaat tacaatgcta ttaacagacc gaaatattaa
      601 tacttcattt tttgacccgg caggaggggg ggacccaatc ttatatcaac acttattt
//
LOCUS       MT311867                 658 bp    DNA     linear   INV 07-APR-2020
DEFINITION  Mesopontonia verrucimanus voucher NIBRIV0000862999 cytochrome c
            oxidase subunit I (COX1) gene, partial cds; mitochondrial.
ACCESSION   MT311867
VERSION     MT311867
KEYWORDS    .
SOURCE      mitochondrion Mesopontonia verrucimanus
  ORGANISM  Mesopontonia verrucimanus
            Eukaryota; Metazoa; Ecdysozoa; Arthropoda; Crustacea;
            Multicrustacea; Malacostraca; Eumalacostraca; Eucarida; Decapoda;
            Pleocyemata; Caridea; Palaemonoidea; Palaemonidae; Mesopontonia.
REFERENCE   1  (bases 1 to 658)
  AUTHORS   Park,J.-H., De Grave,S. and Park,T.
  TITLE     New and additional records of the deep-sea shrimp genus
            Mesopontonia Bruce, 1967 (Crustacea: Decapoda: Palaemonidae) from
            Jejudo Island, Korea
  JOURNAL   Unpublished
REFERENCE   2  (bases 1 to 658)
  AUTHORS   Park,J.-H.
  TITLE     Direct Submission
  JOURNAL   Submitted (07-APR-2020) College of Natural Sciences, Seoul National
            University, 1, Gwanak-ro, Gwanak-gu, Seoul 08826, Republic of Korea
COMMENT     ##Assembly-Data-START##
            Sequencing Technology :: Sanger dideoxy sequencing
            ##Assembly-Data-END##
FEATURES             Location/Qualifiers
     source          1..658
                     /organism="Mesopontonia verrucimanus"
                     /organelle="mitochondrion"
                     /mol_type="genomic DNA"
                     /specimen_voucher="NIBRIV0000862999"
                     /db_xref="taxon:2725340"
                     /country="South Korea: Jejudo Island, Munseom Islet"
                     /collected_by="JHPARK"
                     /identified_by="JHPARK"
     gene            <1..>658
                     /gene="COX1"
     CDS             <1..>658
                     /gene="COX1"
                     /codon_start=2
                     /transl_table=5
                     /product="cytochrome c oxidase subunit I"
                     /protein_id="QIV66086"
                     /translation="TLYFIFGAWAGMVGTSLSILIRVELGQPGSLIGNDQIYNVIVTA
                     HAFIMIFFMVMPIMIGGFGNWMVPLMLGAPDMAFPRMNNMSFWLLPPALTLLVSSGMV
                     ESGVGTGWTVYPPLSSSLAHPGPSVDLGIFSLHLAGVSSILGAVNFITTVLNMRTMGM
                     SMDQIPLFVWSVFLTAILLLLSLPVLAGAITMLLTDRNINTSFFDPAGGGDPILYQHL
                     F"
ORIGIN      
        1 aacactatac tttatttttg gagcctgagc tggtatagta ggaacttcac ttagtatttt
       61 aattcgagtt gaactaggcc aaccaggaag tttaattgga aacgaccaaa tttacaatgt
      121 tattgttaca gcccacgcat ttattataat tttttttata gttataccta ttataattgg
      181 agggtttgga aactgaatag tgccacttat attaggggcc ccagatatgg ccttcccccg
      241 aataaacaac ataagatttt ggttattacc ccctgcgtta actctattag tttcaagagg
      301 aatagtagaa agaggagtag gaacaggatg aacagtttac cctcctttat ctagatcatt
      361 agcccaccct gggccttcag tagacttagg aattttttct ttacatttag ccggagtttc
      421 ttctatttta ggtgcagtaa actttattac aactgtctta aatatacgaa ctatagggat
      481 atcaatagat caaattcctc tatttgtttg gtcagtattt ttaacagcaa ttttactttt
      541 actctctctc ccggttctag caggagcaat tacgatatta ttaacagacc gaaacattaa
      601 cacttcattt tttgatcctg ctggaggtgg ggaccccatc ttataccaac acttattt
//
LOCUS       MT311868                 658 bp    DNA     linear   INV 07-APR-2020
DEFINITION  Mesopontonia verrucimanus voucher NIBRIV0000862991 cytochrome c
            oxidase subunit I (COX1) gene, partial cds; mitochondrial.
ACCESSION   MT311868
VERSION     MT311868
KEYWORDS    .
SOURCE      mitochondrion Mesopontonia verrucimanus
  ORGANISM  Mesopontonia verrucimanus
            Eukaryota; Metazoa; Ecdysozoa; Arthropoda; Crustacea;
            Multicrustacea; Malacostraca; Eumalacostraca; Eucarida; Decapoda;
            Pleocyemata; Caridea; Palaemonoidea; Palaemonidae; Mesopontonia.
REFERENCE   1  (bases 1 to 658)
  AUTHORS   Park,J.-H., De Grave,S. and Park,T.
  TITLE     New and additional records of the deep-sea shrimp genus
            Mesopontonia Bruce, 1967 (Crustacea: Decapoda: Palaemonidae) from
            Jejudo Island, Korea
  JOURNAL   Unpublished
REFERENCE   2  (bases 1 to 658)
  AUTHORS   Park,J.-H.
  TITLE     Direct Submission
  JOURNAL   Submitted (07-APR-2020) College of Natural Sciences, Seoul National
            University, 1, Gwanak-ro, Gwanak-gu, Seoul 08826, Republic of Korea
COMMENT     ##Assembly-Data-START##
            Sequencing Technology :: Sanger dideoxy sequencing
            ##Assembly-Data-END##
FEATURES             Location/Qualifiers
     source          1..658
                     /organism="Mesopontonia verrucimanus"
                     /organelle="mitochondrion"
                     /mol_type="genomic DNA"
                     /specimen_voucher="NIBRIV0000862991"
                     /db_xref="taxon:2725340"
                     /country="South Korea: Jejudo Island, Munseom Islet"
                     /collected_by="JHPARK"
                     /identified_by="JHPARK"
     gene            <1..>658
                     /gene="COX1"
     CDS             <1..>658
                     /gene="COX1"
                     /codon_start=2
                     /transl_table=5
                     /product="cytochrome c oxidase subunit I"
                     /protein_id="QIV66087"
                     /translation="TLYFIFGAWAGMVGTSLSILIRVELGQPGSLIGNDQIYNVIVTA
                     HAFIMIFFMVMPIMIGGFGNWMVPLMLGAPDMAFPRMNNMSFWLLPPALTLLVSSGMV
                     ESGVGTGWTVYPPLSSSLAHPGPSVDLGIFSLHLAGVSSILGAVNFITTVLNMRTMGM
                     SMDQIPLFVWSVFLTAILLLLSLPVLAGAITMLLTDRNINTSFFDPAGGGDPILYQHL
                     F"
ORIGIN      
        1 aacactatac tttatttttg gagcttgagc tggtatagta ggaacttcac ttagtatttt
       61 aattcgagtt gaactaggcc aaccaggaag tttaattgga aacgaccaaa tttacaatgt
      121 tattgttaca gcccacgcat ttattataat tttttttata gttataccta ttataattgg
      181 agggtttgga aactgaatag tgccacttat attaggggcc ccagatatgg ccttcccccg
      241 aataaacaac ataagatttt ggttattacc ccctgcgtta actctattag tttcaagagg
      301 aatagtagaa agaggagtag gaacaggatg aacagtttac cctcctttat ctagatcatt
      361 agcccaccct gggccttcag tagacttagg aattttttct ttacatttag ccggagtttc
      421 ttctatttta ggtgcagtaa actttattac aactgtctta aatatacgaa ctatagggat
      481 atcaatagat caaattcctc tatttgtttg gtcagtattt ttaacagcaa ttttactttt
      541 actctctctc ccggttctag caggagcaat tacaatatta ttaacagacc gaaacattaa
      601 cacttcattt tttgatcctg ctggaggtgg ggaccccatc ttataccaac acttattt
//
LOCUS       MT311869                 658 bp    DNA     linear   INV 07-APR-2020
DEFINITION  Mesopontonia verrucimanus voucher NIBRIV0000862990 cytochrome c
            oxidase subunit I (COX1) gene, partial cds; mitochondrial.
ACCESSION   MT311869
VERSION     MT311869
KEYWORDS    .
SOURCE      mitochondrion Mesopontonia verrucimanus
  ORGANISM  Mesopontonia verrucimanus
            Eukaryota; Metazoa; Ecdysozoa; Arthropoda; Crustacea;
            Multicrustacea; Malacostraca; Eumalacostraca; Eucarida; Decapoda;
            Pleocyemata; Caridea; Palaemonoidea; Palaemonidae; Mesopontonia.
REFERENCE   1  (bases 1 to 658)
  AUTHORS   Park,J.-H., De Grave,S. and Park,T.
  TITLE     New and additional records of the deep-sea shrimp genus
            Mesopontonia Bruce, 1967 (Crustacea: Decapoda: Palaemonidae) from
            Jejudo Island, Korea
  JOURNAL   Unpublished
REFERENCE   2  (bases 1 to 658)
  AUTHORS   Park,J.-H.
  TITLE     Direct Submission
  JOURNAL   Submitted (07-APR-2020) College of Natural Sciences, Seoul National
            University, 1, Gwanak-ro, Gwanak-gu, Seoul 08826, Republic of Korea
COMMENT     ##Assembly-Data-START##
            Sequencing Technology :: Sanger dideoxy sequencing
            ##Assembly-Data-END##
FEATURES             Location/Qualifiers
     source          1..658
                     /organism="Mesopontonia verrucimanus"
                     /organelle="mitochondrion"
                     /mol_type="genomic DNA"
                     /specimen_voucher="NIBRIV0000862990"
                     /db_xref="taxon:2725340"
                     /country="South Korea: Jejudo Island, Munseom Islet"
                     /collected_by="JHPARK"
                     /identified_by="JHPARK"
     gene            <1..>658
                     /gene="COX1"
     CDS             <1..>658
                     /gene="COX1"
                     /codon_start=2
                     /transl_table=5
                     /product="cytochrome c oxidase subunit I"
                     /protein_id="QIV66088"
                     /translation="TLYFIFGAWAGMVGTSLSILIRVELGQPGSLIGNDQIYNVIVTA
                     HAFIMIFFMVMPIMIGGFGNWMVPLMLGAPDMAFPRMNNMSFWLLPPALTLLVSSGMV
                     ESGVGTGWTVYPPLSSSLAHPGPSVDLGIFSLHLAGVSSILGAVNFITTVLNMRTMGM
                     SMDQIPLFVWSVFLTAILLLLSLPVLAGAITMLLTDRNINTSFFDPAGGGDPILYQHL
                     F"
ORIGIN      
        1 aacactatac tttatttttg gagcttgagc tggtatagta ggaacttcac ttagtatttt
       61 aattcgagtt gaactaggcc aaccaggaag tttaattgga aacgaccaaa tttacaatgt
      121 tattgttaca gcccacgcat ttattataat tttttttata gttataccta ttataattgg
      181 agggtttgga aactgaatag tgccacttat attaggggcc ccagatatgg ccttcccccg
      241 aataaacaac ataagatttt ggttattacc ccctgcgtta actctattag tttcaagagg
      301 aatagtagaa agaggagtag gaacaggatg aacagtttac cctcctttat ctagatcatt
      361 agcccaccct gggccttcag tagacttagg aattttttct ttacatttag ccggagtttc
      421 ttctatttta ggtgcagtaa actttattac aactgtctta aatatacgaa ctatagggat
      481 atcaatagat caaattcctc tatttgtttg gtcagtattt ttaacagcaa ttttactttt
      541 actctctctc ccggttctag caggagcaat tacaatatta ttaacagacc gaaacattaa
      601 cacttcattt tttgatcctg ctggaggtgg ggaccccatc ttataccaac acttattt
//
LOCUS       MT311870                 658 bp    DNA     linear   INV 07-APR-2020
DEFINITION  Mesopontonia verrucimanus voucher SNU KR JH1095 cytochrome c
            oxidase subunit I (COX1) gene, partial cds; mitochondrial.
ACCESSION   MT311870
VERSION     MT311870
KEYWORDS    .
SOURCE      mitochondrion Mesopontonia verrucimanus
  ORGANISM  Mesopontonia verrucimanus
            Eukaryota; Metazoa; Ecdysozoa; Arthropoda; Crustacea;
            Multicrustacea; Malacostraca; Eumalacostraca; Eucarida; Decapoda;
            Pleocyemata; Caridea; Palaemonoidea; Palaemonidae; Mesopontonia.
REFERENCE   1  (bases 1 to 658)
  AUTHORS   Park,J.-H., De Grave,S. and Park,T.
  TITLE     New and additional records of the deep-sea shrimp genus
            Mesopontonia Bruce, 1967 (Crustacea: Decapoda: Palaemonidae) from
            Jejudo Island, Korea
  JOURNAL   Unpublished
REFERENCE   2  (bases 1 to 658)
  AUTHORS   Park,J.-H.
  TITLE     Direct Submission
  JOURNAL   Submitted (07-APR-2020) College of Natural Sciences, Seoul National
            University, 1, Gwanak-ro, Gwanak-gu, Seoul 08826, Republic of Korea
COMMENT     ##Assembly-Data-START##
            Sequencing Technology :: Sanger dideoxy sequencing
            ##Assembly-Data-END##
FEATURES             Location/Qualifiers
     source          1..658
                     /organism="Mesopontonia verrucimanus"
                     /organelle="mitochondrion"
                     /mol_type="genomic DNA"
                     /specimen_voucher="SNU KR JH1095"
                     /db_xref="taxon:2725340"
                     /country="South Korea: Jejudo Island, Munseom Islet"
                     /collected_by="JHPARK"
                     /identified_by="JHPARK"
     gene            <1..>658
                     /gene="COX1"
     CDS             <1..>658
                     /gene="COX1"
                     /codon_start=2
                     /transl_table=5
                     /product="cytochrome c oxidase subunit I"
                     /protein_id="QIV66089"
                     /translation="TLYFIFGAWAGMVGTSLSILIRVELGQPGSLIGNDQIYNVIVTA
                     HAFIMIFFMVMPIMIGGFGNWMVPLMLGAPDMAFPRMNNMSFWLLPPALTLLVSSGMV
                     ESGVGTGWTVYPPLSSSLAHPGPSVDLGIFSLHLAGVSSILGAVNFITTVLNMRTMGM
                     SMDQIPLFVWSVFLTAILLLLSLPVLAGAITMLLTDRNINTSFFDPAGGGDPILYQHL
                     F"
ORIGIN      
        1 aacactatac tttatttttg gagcttgagc tggtatagta ggaacttcac ttagtatttt
       61 aattcgagtt gaactaggcc aaccaggaag tttaattgga aacgaccaaa tttacaatgt
      121 tattgttaca gcccacgcat ttattataat tttttttata gttataccta ttataattgg
      181 agggtttgga aactgaatag tgccacttat attaggtgcc ccagatatgg ccttcccccg
      241 aataaacaac ataagatttt ggttattacc ccctgcgtta actctattag tttcaagagg
      301 aatagtagaa agaggagtag gaacaggatg aacagtttac cctcctttat ctagatcatt
      361 agcccaccct gggccttcag tagacttagg aattttttct ttacatttag ccggagtttc
      421 ttctatttta ggtgcagtaa actttattac aactgtctta aatatacgaa ctatagggat
      481 atcaatagat caaattcctc tatttgtttg gtcagtattt ttaacagcaa ttttactttt
      541 actctctctc ccggttctag caggagcaat tacaatatta ttaacagacc gaaacattaa
      601 cacttcattt tttgatcctg ctggaggtgg ggaccccatc ttataccaac acttattt
//
LOCUS       MT311871                 658 bp    DNA     linear   INV 07-APR-2020
DEFINITION  Mesopontonia verrucimanus voucher MADBK 120533_007 cytochrome c
            oxidase subunit I (COX1) gene, partial cds; mitochondrial.
ACCESSION   MT311871
VERSION     MT311871
KEYWORDS    .
SOURCE      mitochondrion Mesopontonia verrucimanus
  ORGANISM  Mesopontonia verrucimanus
            Eukaryota; Metazoa; Ecdysozoa; Arthropoda; Crustacea;
            Multicrustacea; Malacostraca; Eumalacostraca; Eucarida; Decapoda;
            Pleocyemata; Caridea; Palaemonoidea; Palaemonidae; Mesopontonia.
REFERENCE   1  (bases 1 to 658)
  AUTHORS   Park,J.-H., De Grave,S. and Park,T.
  TITLE     New and additional records of the deep-sea shrimp genus
            Mesopontonia Bruce, 1967 (Crustacea: Decapoda: Palaemonidae) from
            Jejudo Island, Korea
  JOURNAL   Unpublished
REFERENCE   2  (bases 1 to 658)
  AUTHORS   Park,J.-H.
  TITLE     Direct Submission
  JOURNAL   Submitted (07-APR-2020) College of Natural Sciences, Seoul National
            University, 1, Gwanak-ro, Gwanak-gu, Seoul 08826, Republic of Korea
COMMENT     ##Assembly-Data-START##
            Sequencing Technology :: Sanger dideoxy sequencing
            ##Assembly-Data-END##
FEATURES             Location/Qualifiers
     source          1..658
                     /organism="Mesopontonia verrucimanus"
                     /organelle="mitochondrion"
                     /mol_type="genomic DNA"
                     /specimen_voucher="MADBK 120533_007"
                     /db_xref="taxon:2725340"
                     /country="South Korea: Jejudo Island, Munseom Islet"
                     /collected_by="JHPARK"
                     /identified_by="JHPARK"
     gene            <1..>658
                     /gene="COX1"
     CDS             <1..>658
                     /gene="COX1"
                     /codon_start=2
                     /transl_table=5
                     /product="cytochrome c oxidase subunit I"
                     /protein_id="QIV66090"
                     /translation="TLYFIFGAWAGMVGTSLSILIRVELGQPGSLIGNDQIYNVIVTA
                     HAFIMIFFMVMPIMIGGFGNWMVPLMLGAPDMAFPRMNNMSFWLLPPALTLLVSSGMV
                     ESGVGTGWTVYPPLSSSLAHPGPSVDLGIFSLHLAGVSSILGAVNFITTVLNMRTMGM
                     SMDQIPLFVWSVFLTAILLLLSLPVLAGAITMLLTDRNINTSFFDPAGGGDPILYQHL
                     F"
ORIGIN      
        1 aacactatac tttatttttg gagcttgagc tggtatagta ggaacttcac ttagtatttt
       61 aattcgagtt gaactaggcc aaccaggaag tttaattgga aacgaccaaa tttacaatgt
      121 tattgttaca gcccacgcat ttattataat tttttttata gttataccta ttataattgg
      181 agggtttgga aactgaatag tgccacttat attaggggcc ccagatatgg ccttcccccg
      241 aataaacaac ataagatttt ggttattacc ccctgcgtta actctattag tttcaagagg
      301 aatagtagaa agaggagtag gaacaggatg aacagtttac cctcctttat ctagatcatt
      361 agcccaccct gggccttcag tagacttagg aattttttct ttacatttag ccggagtttc
      421 ttctatttta ggtgcagtaa actttattac aactgtctta aatatacgaa ctatagggat
      481 atcaatagat caaattcctc tatttgtttg gtcagtattt ttaacagcaa ttttactttt
      541 actctctctc ccggttctag caggagcaat tacaatatta ttaacagacc gaaacattaa
      601 cacttcattt tttgatcctg ctggaggtgg ggaccccatc ttataccaac acttattt
//
LOCUS       MT311872                 658 bp    DNA     linear   INV 07-APR-2020
DEFINITION  Paraclimenes sp. SNU KR JH357 voucher SNU-KR-JH357 cytochrome c
            oxidase subunit I (COX1) gene, partial cds; mitochondrial.
ACCESSION   MT311872
VERSION     MT311872
KEYWORDS    .
SOURCE      mitochondrion Paraclimenes sp. SNU KR JH357
  ORGANISM  Paraclimenes sp. SNU KR JH357
            Eukaryota; Metazoa; Ecdysozoa; Arthropoda; Crustacea;
            Multicrustacea; Malacostraca; Eumalacostraca; Eucarida; Decapoda;
            Pleocyemata; Caridea; Palaemonoidea; Palaemonidae; Paraclimenes.
REFERENCE   1  (bases 1 to 658)
  AUTHORS   Park,J.-H., De Grave,S. and Park,T.
  TITLE     New and additional records of the deep-sea shrimp genus
            Mesopontonia Bruce, 1967 (Crustacea: Decapoda: Palaemonidae) from
            Jejudo Island, Korea
  JOURNAL   Unpublished
REFERENCE   2  (bases 1 to 658)
  AUTHORS   Park,J.-H.
  TITLE     Direct Submission
  JOURNAL   Submitted (07-APR-2020) College of Natural Sciences, Seoul National
            University, 1, Gwanak-ro, Gwanak-gu, Seoul 08826, Republic of Korea
COMMENT     ##Assembly-Data-START##
            Sequencing Technology :: Sanger dideoxy sequencing
            ##Assembly-Data-END##
FEATURES             Location/Qualifiers
     source          1..658
                     /organism="Paraclimenes sp. SNU KR JH357"
                     /organelle="mitochondrion"
                     /mol_type="genomic DNA"
                     /specimen_voucher="SNU-KR-JH357"
                     /db_xref="taxon:2725343"
                     /country="South Korea: Jejudo Island, Munseom Islet"
                     /collected_by="JHPARK"
                     /identified_by="JHPARK"
     gene            <1..>658
                     /gene="COX1"
     CDS             <1..>658
                     /gene="COX1"
                     /codon_start=2
                     /transl_table=5
                     /product="cytochrome c oxidase subunit I"
                     /protein_id="QIV66091"
                     /translation="TLYFIFGAWAGMVGTSLSLLIRTELGQPGSFIGSDQIYNVIVTA
                     HAFVMIFFMVMPIMIGGFGNWMVPLMLGAPDMAFPRMNNMSFWLLPPSLTLLLSSGMV
                     ESGVGTGWTVYPPLAGAIAHPGASVDMGIFSLHLAGVSSILGAVNFITTVMNMRATGM
                     TMDRMPLFVWSVYLTAILLLLSLPVLAGAITMLLTDRNINTSFFDPAGGGDPILYQHL
                     F"
ORIGIN      
        1 tactctttac ttcatttttg gtgcctgggc tggtatagtc ggcacatccc taagtctttt
       61 aattcgaacc gaacttggtc aacctggcag ctttattgga agagaccaaa tttataatgt
      121 tattgtcaca gcacatgcct ttgttataat tttttttata gttataccaa ttataattgg
      181 agggtttgga aactgaatgg ttccacttat attaggagca cccgatatag cctttcctcg
      241 aataaataac ataagatttt gacttctacc tccctcatta actttacttc tatctagagg
      301 aatagtcgaa agtggagtag gaacaggatg aactgtttac cctcccttag caggagcaat
      361 cgcccaccca ggagcttcag ttgacatagg aatcttttct ttacacttag caggagtatc
      421 gtctattcta ggggctgtaa actttattac tacagtaata aatatacgag cgacaggaat
      481 aactatagac cgcatacctt tatttgtttg atctgtctac ttaacagcaa ttttactatt
      541 actatcttta cctgtcctag caggagcaat tactatatta ttaactgatc gaaatatcaa
      601 tacatcattc tttgaccctg ctggaggggg agacccgatt ctctaccaac atttattt
//
LOCUS       MT311873                 658 bp    DNA     linear   INV 07-APR-2020
DEFINITION  Paraclimenes sp. SNU KR JH466 voucher SNU-KR-JH466 cytochrome c
            oxidase subunit I (COX1) gene, partial cds; mitochondrial.
ACCESSION   MT311873
VERSION     MT311873
KEYWORDS    .
SOURCE      mitochondrion Paraclimenes sp. SNU KR JH466
  ORGANISM  Paraclimenes sp. SNU KR JH466
            Eukaryota; Metazoa; Ecdysozoa; Arthropoda; Crustacea;
            Multicrustacea; Malacostraca; Eumalacostraca; Eucarida; Decapoda;
            Pleocyemata; Caridea; Palaemonoidea; Palaemonidae; Paraclimenes.
REFERENCE   1  (bases 1 to 658)
  AUTHORS   Park,J.-H., De Grave,S. and Park,T.
  TITLE     New and additional records of the deep-sea shrimp genus
            Mesopontonia Bruce, 1967 (Crustacea: Decapoda: Palaemonidae) from
            Jejudo Island, Korea
  JOURNAL   Unpublished
REFERENCE   2  (bases 1 to 658)
  AUTHORS   Park,J.-H.
  TITLE     Direct Submission
  JOURNAL   Submitted (07-APR-2020) College of Natural Sciences, Seoul National
            University, 1, Gwanak-ro, Gwanak-gu, Seoul 08826, Republic of Korea
COMMENT     ##Assembly-Data-START##
            Sequencing Technology :: Sanger dideoxy sequencing
            ##Assembly-Data-END##
FEATURES             Location/Qualifiers
     source          1..658
                     /organism="Paraclimenes sp. SNU KR JH466"
                     /organelle="mitochondrion"
                     /mol_type="genomic DNA"
                     /specimen_voucher="SNU-KR-JH466"
                     /db_xref="taxon:2725344"
                     /country="South Korea: Jejudo Island, Munseom Islet"
                     /collected_by="JHPARK"
                     /identified_by="JHPARK"
     gene            <1..>658
                     /gene="COX1"
     CDS             <1..>658
                     /gene="COX1"
                     /codon_start=2
                     /transl_table=5
                     /product="cytochrome c oxidase subunit I"
                     /protein_id="QIV66092"
                     /translation="TLYFIFGAWAGMVGTSLSLLIRTELGQPGSFIGSDQIYNVIVTA
                     HAFVMIFFMVMPIMIGGFGNWMVPLMLGAPDMAFPRMNNMSFWLLPPSLTLLLSSGMV
                     ESGVGTGWTVYPPLAGAIAHPGASVDMGIFSLHLAGVSSILGAVNFITTVMNMRATGM
                     TMDRMPLFVWSVYLTAILLLLSLPVLAGAITMLLTDRNINTSFFDPAGGGDPILYQHL
                     F"
ORIGIN      
        1 tactctttac ttcatttttg gtgcctgggc tggtatagtc ggcacatccc taagtctttt
       61 aattcgaacc gaacttggtc aacctggcag ctttattgga agagaccaaa tttataatgt
      121 tattgtcaca gcacatgcct ttgttataat tttttttata gttataccaa ttataattgg
      181 agggtttgga aactgaatgg ttccacttat attaggagca ccagatatag cctttcctcg
      241 aataaataac ataagatttt gacttctacc tccctcatta actttacttc tatctagagg
      301 aatagtcgaa agtggagtag gaacaggatg aactgtttac cctcccttag caggagcaat
      361 cgcccaccca ggagcttcag ttgacatagg aatcttttct ttacacttag caggagtatc
      421 gtctattcta ggggctgtaa actttattac tacagtaata aatatacgag cgacaggaat
      481 aactatagac cgcatacctt tatttgtttg atctgtctac ttaacagcaa ttttactact
      541 actatcttta cctgtcctag caggagcaat tactatatta ttaactgatc gaaatatcaa
      601 tacatcattc tttgaccctg ctggaggggg agacccgatt ctctaccaac atttattt
//
