# Supplementary material for: On the genus Mesopontonia Bruce, 1967 (Crustacea: Decapoda: Palaemonidae) in Korea, with the description of a new species
Source: PeerJ. 2020 Oct 23;8:e10190. doi: 10.7717/peerj.10190 (PMC7587058; doi:10.7717/peerj.10190)
Supplement: Supplemental Information 2 [file peerj-08-10190-s002.txt]

LOCUS       MT311970                 531 bp    DNA     linear   INV 08-APR-2020
DEFINITION  Thaumastocaris streptopus voucher SNU-TW_TW62 large subunit
            ribosomal RNA gene, partial sequence; mitochondrial.
ACCESSION   MT311970
VERSION     MT311970
KEYWORDS    .
SOURCE      mitochondrion Thaumastocaris streptopus
  ORGANISM  Thaumastocaris streptopus
            Eukaryota; Metazoa; Ecdysozoa; Arthropoda; Crustacea;
            Multicrustacea; Malacostraca; Eumalacostraca; Eucarida; Decapoda;
            Pleocyemata; Caridea; Palaemonoidea; Palaemonidae; Thaumastocaris.
REFERENCE   1  (bases 1 to 531)
  AUTHORS   Park,J.-H., De Grave,S. and Park,T.
  TITLE     New and additional records of the deep-sea shrimp genus
            Mesopontonia Bruce, 1967 (Crustacea: Decapoda: Palaemonidae) from
            Jejudo Island, Korea
  JOURNAL   Unpublished
REFERENCE   2  (bases 1 to 531)
  AUTHORS   Park,J.-H.
  TITLE     Direct Submission
  JOURNAL   Submitted (07-APR-2020) College of Natural Sciences, Seoul National
            University, 1, Gwanak-ro, Gwanak-gu, Seoul 08826, Republic of Korea
COMMENT     ##Assembly-Data-START##
            Sequencing Technology :: Sanger dideoxy sequencing
            ##Assembly-Data-END##
FEATURES             Location/Qualifiers
     source          1..531
                     /organism="Thaumastocaris streptopus"
                     /organelle="mitochondrion"
                     /mol_type="genomic DNA"
                     /specimen_voucher="SNU-TW_TW62"
                     /db_xref="taxon:390962"
                     /country="Taiwan: Green Island"
                     /collected_by="JHPARK"
     rRNA            <1..>531
                     /product="large subunit ribosomal RNA"
ORIGIN      
        1 gtctgtttgc ttaaataaac agtctagcct gcccactgaa gtattaaagg gccgcggtaa
       61 tttgaccgtg cgaaggtagc ataatcagta gtcttttaat tgaaggcttg tatgaatggt
      121 tggatgaggg acattctgtc ttttttttga attagaattt aacttttaag tgaaaaggct
      181 tagataaaat gaagtgacga taagacccta taaaacttta tatagtgttt atttaacttt
      241 gaattagttt taattgagtt aattttgctt tatatttcgt tggggaaacg ttgatataaa
      301 tgtaattgtt tattaaattt aatagttata attagttttt gatcctttat tatagattaa
      361 gagtttaagt tactttaggg ataacagcgt aattttctct gagagtcctt atcgacgaga
      421 gtagttgcga cctcgatgtt gaattaaaat ttcaggttgg tgtagccgct ttccttgtag
      481 gtctgttcga cctttaaaat tttacatgat ttgagttcaa accggtgtga g
//
LOCUS       MT311971                 540 bp    DNA     linear   INV 08-APR-2020
DEFINITION  Lipkemenes lanipes voucher SNU-PH_PH99 large subunit ribosomal RNA
            gene, partial sequence; mitochondrial.
ACCESSION   MT311971
VERSION     MT311971
KEYWORDS    .
SOURCE      mitochondrion Lipkemenes lanipes
  ORGANISM  Lipkemenes lanipes
            Eukaryota; Metazoa; Ecdysozoa; Arthropoda; Crustacea;
            Multicrustacea; Malacostraca; Eumalacostraca; Eucarida; Decapoda;
            Pleocyemata; Caridea; Palaemonoidea; Palaemonidae; Lipkemenes.
REFERENCE   1  (bases 1 to 540)
  AUTHORS   Park,J.-H., De Grave,S. and Park,T.
  TITLE     New and additional records of the deep-sea shrimp genus
            Mesopontonia Bruce, 1967 (Crustacea: Decapoda: Palaemonidae) from
            Jejudo Island, Korea
  JOURNAL   Unpublished
REFERENCE   2  (bases 1 to 540)
  AUTHORS   Park,J.-H.
  TITLE     Direct Submission
  JOURNAL   Submitted (07-APR-2020) College of Natural Sciences, Seoul National
            University, 1, Gwanak-ro, Gwanak-gu, Seoul 08826, Republic of Korea
COMMENT     ##Assembly-Data-START##
            Sequencing Technology :: Sanger dideoxy sequencing
            ##Assembly-Data-END##
FEATURES             Location/Qualifiers
     source          1..540
                     /organism="Lipkemenes lanipes"
                     /organelle="mitochondrion"
                     /mol_type="genomic DNA"
                     /specimen_voucher="SNU-PH_PH99"
                     /db_xref="taxon:1530181"
                     /country="Philippines"
                     /collected_by="JHPARK"
     rRNA            <1..>540
                     /product="large subunit ribosomal RNA"
ORIGIN      
        1 gtctgttagt atattaattg aaagtctagc ctgcccactg aaaggtttaa agggccgcgg
       61 taatctgact gtgcaaaggt agcataatca ttagcttttt aattgaaagc tggaatgaac
      121 gactagatga gaaataagct gtcttttttt attttataga aattaacttt taagtgaaaa
      181 ggcttaaatt tttcgggggg acgataagac cctataaaac tttgatattt tttttattta
      241 aaatttggat ttaaggttta atctgtttat tggatttaat attttgttgg ggagacacag
      301 atataacatc taactgtctg tttaaatatt ataattattc ttattttatg atcctttact
      361 agggattaaa aggttaagtt actttaggga taacagcgta attctttttg agagttctta
      421 tcgacaaaag cagttgcgac ctcgatgttg aattaaggtt tcataggggt gtagccgctc
      481 ttctagtagg tctgttcgac ctttaaaact ttacatgatt tgagttcaaa ccggtgtgag
//
LOCUS       MT311972                 533 bp    DNA     linear   INV 08-APR-2020
DEFINITION  Anchistioides willeyi voucher SNU-Pal_Pal12 large subunit ribosomal
            RNA gene, partial sequence; mitochondrial.
ACCESSION   MT311972
VERSION     MT311972
KEYWORDS    .
SOURCE      mitochondrion Anchistioides willeyi
  ORGANISM  Anchistioides willeyi
            Eukaryota; Metazoa; Ecdysozoa; Arthropoda; Crustacea;
            Multicrustacea; Malacostraca; Eumalacostraca; Eucarida; Decapoda;
            Pleocyemata; Caridea; Palaemonoidea; Anchistioididae;
            Anchistioides.
REFERENCE   1  (bases 1 to 533)
  AUTHORS   Park,J.-H., De Grave,S. and Park,T.
  TITLE     New and additional records of the deep-sea shrimp genus
            Mesopontonia Bruce, 1967 (Crustacea: Decapoda: Palaemonidae) from
            Jejudo Island, Korea
  JOURNAL   Unpublished
REFERENCE   2  (bases 1 to 533)
  AUTHORS   Park,J.-H.
  TITLE     Direct Submission
  JOURNAL   Submitted (07-APR-2020) College of Natural Sciences, Seoul National
            University, 1, Gwanak-ro, Gwanak-gu, Seoul 08826, Republic of Korea
COMMENT     ##Assembly-Data-START##
            Sequencing Technology :: Sanger dideoxy sequencing
            ##Assembly-Data-END##
FEATURES             Location/Qualifiers
     source          1..533
                     /organism="Anchistioides willeyi"
                     /organelle="mitochondrion"
                     /mol_type="genomic DNA"
                     /specimen_voucher="SNU-Pal_Pal12"
                     /db_xref="taxon:2703743"
                     /country="Palau"
                     /collected_by="JHPARK"
     rRNA            <1..>533
                     /product="large subunit ribosomal RNA"
ORIGIN      
        1 gtctgtatgt taaggagtat acagtctggc ctgcccactg atttttgaag ggccgcggta
       61 atttgaccgt gcgaaggtag catagtcagt agtcttttaa ttggaggctg gaatgaacgg
      121 tcggatgagg gatgagctgt ctttttgtta aaatagaatt taacttttaa gtgaaaaggc
      181 ttgaataagt tagggggacg ataagaccct ataaaactta atatggatat tgtttggtag
      241 cgaattatta ataaagtaat tttataagat ttatattatg ttggggcgat aaagatataa
      301 agtgtaactg tctagagaac ttaataaaat taattagttt atgatcctcc cttggagatt
      361 agaagaataa gttactttag ggataacagc gtaattttct ctgagagttc ttatcgacga
      421 gagtagttgc gacctcgatg ttgaattaaa atttcagtta ggtgtagccg tttaactggt
      481 gggtctgttc gacctttaaa tttttacatg atttgagttc aaaccggtgt gag
//
LOCUS       MT311973                 535 bp    DNA     linear   INV 08-APR-2020
DEFINITION  Mesopontonia sp. 1 JHP-2020 voucher NIBRIV0000862994 large subunit
            ribosomal RNA gene, partial sequence; mitochondrial.
ACCESSION   MT311973
VERSION     MT311973
KEYWORDS    .
SOURCE      mitochondrion Mesopontonia sp. 1 JHP-2020
  ORGANISM  Mesopontonia sp. 1 JHP-2020
            Eukaryota; Metazoa; Ecdysozoa; Arthropoda; Crustacea;
            Multicrustacea; Malacostraca; Eumalacostraca; Eucarida; Decapoda;
            Pleocyemata; Caridea; Palaemonoidea; Palaemonidae; Mesopontonia.
REFERENCE   1  (bases 1 to 535)
  AUTHORS   Park,J.-H., De Grave,S. and Park,T.
  TITLE     New and additional records of the deep-sea shrimp genus
            Mesopontonia Bruce, 1967 (Crustacea: Decapoda: Palaemonidae) from
            Jejudo Island, Korea
  JOURNAL   Unpublished
REFERENCE   2  (bases 1 to 535)
  AUTHORS   Park,J.-H.
  TITLE     Direct Submission
  JOURNAL   Submitted (07-APR-2020) College of Natural Sciences, Seoul National
            University, 1, Gwanak-ro, Gwanak-gu, Seoul 08826, Republic of Korea
COMMENT     ##Assembly-Data-START##
            Sequencing Technology :: Sanger dideoxy sequencing
            ##Assembly-Data-END##
FEATURES             Location/Qualifiers
     source          1..535
                     /organism="Mesopontonia sp. 1 JHP-2020"
                     /organelle="mitochondrion"
                     /mol_type="genomic DNA"
                     /specimen_voucher="NIBRIV0000862994"
                     /db_xref="taxon:2725339"
                     /country="South Korea: Jejudo Island, Munseom Islet"
                     /collected_by="JHPARK"
     rRNA            <1..>535
                     /product="large subunit ribosomal RNA"
ORIGIN      
        1 gtctgtgtga aactttatat aaagtctggc ctgcccactg atattttaaa gggccgcggt
       61 aatttgaccg tgcgaaggta gcataatcat tagtctttta attggaggct tgaatgaatg
      121 gtcggatgag ggacattctg tctttcttag taaaatgaat ttaactttta agtgaaaagg
      181 cttagatttt ttagtgggac gataagaccc tataaaactt tatataactt atgttaaatt
      241 attgtattta gttaaaagat atttaattta ttttatattt agttggggag actatgataa
      301 aatttgtaac tgtttttttt ataaaataat tatagttagt ttttgatcct tttttaaaga
      361 ttaaaagatt aagttacttt agggataaca gcgtaatttt ctttgagagt tcttatcgac
      421 aagagtagtt gcgacctcga tgttgaatta aaattttaaa tgggtgtagc cgctcattaa
      481 gtaggtctgt tcgaccttta aaattttaca tgatttgagt tcaaaccggt gtgag
//
LOCUS       MT311974                 536 bp    DNA     linear   INV 08-APR-2020
DEFINITION  Mesopontonia sp. 1 JHP-2020 voucher NIBRIV0000862985 large subunit
            ribosomal RNA gene, partial sequence; mitochondrial.
ACCESSION   MT311974
VERSION     MT311974
KEYWORDS    .
SOURCE      mitochondrion Mesopontonia sp. 1 JHP-2020
  ORGANISM  Mesopontonia sp. 1 JHP-2020
            Eukaryota; Metazoa; Ecdysozoa; Arthropoda; Crustacea;
            Multicrustacea; Malacostraca; Eumalacostraca; Eucarida; Decapoda;
            Pleocyemata; Caridea; Palaemonoidea; Palaemonidae; Mesopontonia.
REFERENCE   1  (bases 1 to 536)
  AUTHORS   Park,J.-H., De Grave,S. and Park,T.
  TITLE     New and additional records of the deep-sea shrimp genus
            Mesopontonia Bruce, 1967 (Crustacea: Decapoda: Palaemonidae) from
            Jejudo Island, Korea
  JOURNAL   Unpublished
REFERENCE   2  (bases 1 to 536)
  AUTHORS   Park,J.-H.
  TITLE     Direct Submission
  JOURNAL   Submitted (07-APR-2020) College of Natural Sciences, Seoul National
            University, 1, Gwanak-ro, Gwanak-gu, Seoul 08826, Republic of Korea
COMMENT     ##Assembly-Data-START##
            Sequencing Technology :: Sanger dideoxy sequencing
            ##Assembly-Data-END##
FEATURES             Location/Qualifiers
     source          1..536
                     /organism="Mesopontonia sp. 1 JHP-2020"
                     /organelle="mitochondrion"
                     /mol_type="genomic DNA"
                     /specimen_voucher="NIBRIV0000862985"
                     /db_xref="taxon:2725339"
                     /country="South Korea: Jejudo Island, Munseom Islet"
                     /collected_by="JHPARK"
     rRNA            <1..>536
                     /product="large subunit ribosomal RNA"
ORIGIN      
        1 gtctgtgtga aactttatat aaagtctggc ctgcccactg atattttaaa gggccgcggt
       61 aatttgaccg tgcgaaggta gcataatcat tagtctttta attggaggct tgaatgaatg
      121 gtcggatgag ggacattctg tctttcttag taaaatgaat ttaactttta agtgaaaagg
      181 cttagatttt ttagtgggac gataagaccc tataaaactt tatataactt atgttaaatt
      241 attgtattta gttaaaagat atttaattta ttttatattt agttggggag actatgataa
      301 aatttgtaac tgtttttttt tataaaataa ttatagttag tttttgatcc ttttttaaag
      361 attaaaagat taagttactt tagggataac agcgtaattt tctttgagag ttcttatcga
      421 caagagtagt tgcgacctcg atgttgaatt aaaattttaa atgggtgtag ccgctcatta
      481 agtaggtctg ttcgaccttt aaaattttac atgatttgag ttcaaaccgg tgtgag
//
LOCUS       MT311975                 534 bp    DNA     linear   INV 08-APR-2020
DEFINITION  Mesopontonia verrucimanus voucher NIBRIV0000862999 large subunit
            ribosomal RNA gene, partial sequence; mitochondrial.
ACCESSION   MT311975
VERSION     MT311975
KEYWORDS    .
SOURCE      mitochondrion Mesopontonia verrucimanus
  ORGANISM  Mesopontonia verrucimanus
            Eukaryota; Metazoa; Ecdysozoa; Arthropoda; Crustacea;
            Multicrustacea; Malacostraca; Eumalacostraca; Eucarida; Decapoda;
            Pleocyemata; Caridea; Palaemonoidea; Palaemonidae; Mesopontonia.
REFERENCE   1  (bases 1 to 534)
  AUTHORS   Park,J.-H., De Grave,S. and Park,T.
  TITLE     New and additional records of the deep-sea shrimp genus
            Mesopontonia Bruce, 1967 (Crustacea: Decapoda: Palaemonidae) from
            Jejudo Island, Korea
  JOURNAL   Unpublished
REFERENCE   2  (bases 1 to 534)
  AUTHORS   Park,J.-H.
  TITLE     Direct Submission
  JOURNAL   Submitted (07-APR-2020) College of Natural Sciences, Seoul National
            University, 1, Gwanak-ro, Gwanak-gu, Seoul 08826, Republic of Korea
COMMENT     ##Assembly-Data-START##
            Sequencing Technology :: Sanger dideoxy sequencing
            ##Assembly-Data-END##
FEATURES             Location/Qualifiers
     source          1..534
                     /organism="Mesopontonia verrucimanus"
                     /organelle="mitochondrion"
                     /mol_type="genomic DNA"
                     /specimen_voucher="NIBRIV0000862999"
                     /db_xref="taxon:2725340"
                     /country="South Korea: Jejudo Island, Munseom Islet"
                     /collected_by="JHPARK"
     rRNA            <1..>534
                     /product="large subunit ribosomal RNA"
ORIGIN      
        1 gtctgtatgt taacttatat aaagtctggc ctgcccactg agaatttaaa gggccgcggt
       61 aatttgaccg tgcgaaggta gcataatcat tagtctttta attggaggct tgaatgaatg
      121 gtcggatgag ggatgttctg tcttttttat aaaaatgaat ttaactttta agtgaaaagg
      181 cttaaatttt ttagtgggac gataagaccc tataaaactt tatataattt agattattct
      241 attatattag gttaaaaggt gcttagttta ttttatattt tgttggggag atgatgataa
      301 aatttgtaac tgttttttta attaaataat tataattagt ttttgatcct ttttaaagat
      361 tataagatta agttacttta gggataacag cgtaattttc tttgagagtt cttatcgaca
      421 agagtagttg cgacctcgat gttgaattaa aatttttggt gggtgaagcc gttcattaaa
      481 taggtctgtt cgacctttaa aattttacat gatttgagtt cacaccggtg tgag
//
LOCUS       MT311976                 534 bp    DNA     linear   INV 08-APR-2020
DEFINITION  Mesopontonia verrucimanus voucher NIBRIV0000862991 large subunit
            ribosomal RNA gene, partial sequence; mitochondrial.
ACCESSION   MT311976
VERSION     MT311976
KEYWORDS    .
SOURCE      mitochondrion Mesopontonia verrucimanus
  ORGANISM  Mesopontonia verrucimanus
            Eukaryota; Metazoa; Ecdysozoa; Arthropoda; Crustacea;
            Multicrustacea; Malacostraca; Eumalacostraca; Eucarida; Decapoda;
            Pleocyemata; Caridea; Palaemonoidea; Palaemonidae; Mesopontonia.
REFERENCE   1  (bases 1 to 534)
  AUTHORS   Park,J.-H., De Grave,S. and Park,T.
  TITLE     New and additional records of the deep-sea shrimp genus
            Mesopontonia Bruce, 1967 (Crustacea: Decapoda: Palaemonidae) from
            Jejudo Island, Korea
  JOURNAL   Unpublished
REFERENCE   2  (bases 1 to 534)
  AUTHORS   Park,J.-H.
  TITLE     Direct Submission
  JOURNAL   Submitted (07-APR-2020) College of Natural Sciences, Seoul National
            University, 1, Gwanak-ro, Gwanak-gu, Seoul 08826, Republic of Korea
COMMENT     ##Assembly-Data-START##
            Sequencing Technology :: Sanger dideoxy sequencing
            ##Assembly-Data-END##
FEATURES             Location/Qualifiers
     source          1..534
                     /organism="Mesopontonia verrucimanus"
                     /organelle="mitochondrion"
                     /mol_type="genomic DNA"
                     /specimen_voucher="NIBRIV0000862991"
                     /db_xref="taxon:2725340"
                     /country="South Korea: Jejudo Island, Munseom Islet"
                     /collected_by="JHPARK"
     rRNA            <1..>534
                     /product="large subunit ribosomal RNA"
ORIGIN      
        1 gtctgtatgt taacttatat aaagtctggc ctgcccactg agaatttaaa gggccgcggt
       61 aatttgaccg tgcgaaggta gcataatcat tagtctttta attggaggct tgaatgaatg
      121 gtcggatgag ggatgttctg tcttttttat aaaaatgaat ttaactttta agtgaaaagg
      181 cttaaatttt ttagtgggac gataagaccc tataaaactt tatataattt agattattct
      241 attatattag gttaaaaggt gcttagttta ttttatattt tgttggggag atgatgataa
      301 aatttgtaac tgttttttta attaaataat tataattagt ttttgatcct ttttaaagat
      361 tataagatta agttacttta gggataacag cgtaattttc tttgagagtt cttatcgaca
      421 agagtagttg cgacctcgat gttgaattaa aatttttggt gggtgaagcc gttcattaaa
      481 taggtctgtt cgacctttaa aattttacat gatttgagtt caaaccggtg tgag
//
LOCUS       MT311977                 534 bp    DNA     linear   INV 08-APR-2020
DEFINITION  Mesopontonia verrucimanus voucher NIBRIV0000862990 large subunit
            ribosomal RNA gene, partial sequence; mitochondrial.
ACCESSION   MT311977
VERSION     MT311977
KEYWORDS    .
SOURCE      mitochondrion Mesopontonia verrucimanus
  ORGANISM  Mesopontonia verrucimanus
            Eukaryota; Metazoa; Ecdysozoa; Arthropoda; Crustacea;
            Multicrustacea; Malacostraca; Eumalacostraca; Eucarida; Decapoda;
            Pleocyemata; Caridea; Palaemonoidea; Palaemonidae; Mesopontonia.
REFERENCE   1  (bases 1 to 534)
  AUTHORS   Park,J.-H., De Grave,S. and Park,T.
  TITLE     New and additional records of the deep-sea shrimp genus
            Mesopontonia Bruce, 1967 (Crustacea: Decapoda: Palaemonidae) from
            Jejudo Island, Korea
  JOURNAL   Unpublished
REFERENCE   2  (bases 1 to 534)
  AUTHORS   Park,J.-H.
  TITLE     Direct Submission
  JOURNAL   Submitted (07-APR-2020) College of Natural Sciences, Seoul National
            University, 1, Gwanak-ro, Gwanak-gu, Seoul 08826, Republic of Korea
COMMENT     ##Assembly-Data-START##
            Sequencing Technology :: Sanger dideoxy sequencing
            ##Assembly-Data-END##
FEATURES             Location/Qualifiers
     source          1..534
                     /organism="Mesopontonia verrucimanus"
                     /organelle="mitochondrion"
                     /mol_type="genomic DNA"
                     /specimen_voucher="NIBRIV0000862990"
                     /db_xref="taxon:2725340"
                     /country="South Korea: Jejudo Island, Munseom Islet"
                     /collected_by="JHPARK"
     rRNA            <1..>534
                     /product="large subunit ribosomal RNA"
ORIGIN      
        1 gtctgtatgt taacttatat aaagtctggc ctgcccactg agaatttaaa gggccgcggt
       61 aatttgaccg tgcgaaggta gcataatcat tagtctttta attggaggct tgaatgaatg
      121 gtcggatgag ggatgttctg tcttttttat aaaaatgaat ttaactttta agtgaaaagg
      181 cttaaatttt ttagtgggac gataagaccc tataaaactt tatataattt agattattct
      241 attatattag gttaaaaggt gcttagttta ttttatattt tgttggggag atgatgataa
      301 aatttgtaac tgttttttta attaaataat tataattagt ttttgatcct ttttaaagat
      361 tataagatta agttacttta gggataacag cgtaattttc tttgagagtt cttatcgaca
      421 agagtagttg cgacctcgat gttgaattaa aatttttggt gggtgaagcc gttcattaaa
      481 taggtctgtt cgacctttaa aattttacat gatttgagtt caaaccggtg tgag
//
LOCUS       MT311978                 534 bp    DNA     linear   INV 08-APR-2020
DEFINITION  Mesopontonia verrucimanus voucher SNU KR JH1095 large subunit
            ribosomal RNA gene, partial sequence; mitochondrial.
ACCESSION   MT311978
VERSION     MT311978
KEYWORDS    .
SOURCE      mitochondrion Mesopontonia verrucimanus
  ORGANISM  Mesopontonia verrucimanus
            Eukaryota; Metazoa; Ecdysozoa; Arthropoda; Crustacea;
            Multicrustacea; Malacostraca; Eumalacostraca; Eucarida; Decapoda;
            Pleocyemata; Caridea; Palaemonoidea; Palaemonidae; Mesopontonia.
REFERENCE   1  (bases 1 to 534)
  AUTHORS   Park,J.-H., De Grave,S. and Park,T.
  TITLE     New and additional records of the deep-sea shrimp genus
            Mesopontonia Bruce, 1967 (Crustacea: Decapoda: Palaemonidae) from
            Jejudo Island, Korea
  JOURNAL   Unpublished
REFERENCE   2  (bases 1 to 534)
  AUTHORS   Park,J.-H.
  TITLE     Direct Submission
  JOURNAL   Submitted (07-APR-2020) College of Natural Sciences, Seoul National
            University, 1, Gwanak-ro, Gwanak-gu, Seoul 08826, Republic of Korea
COMMENT     ##Assembly-Data-START##
            Sequencing Technology :: Sanger dideoxy sequencing
            ##Assembly-Data-END##
FEATURES             Location/Qualifiers
     source          1..534
                     /organism="Mesopontonia verrucimanus"
                     /organelle="mitochondrion"
                     /mol_type="genomic DNA"
                     /specimen_voucher="SNU KR JH1095"
                     /db_xref="taxon:2725340"
                     /country="South Korea: Jejudo Island, Munseom Islet"
                     /collected_by="JHPARK"
     rRNA            <1..>534
                     /product="large subunit ribosomal RNA"
ORIGIN      
        1 gtctgtatgt taacttatat aaagtctggc ctgcccactg agaatttaaa gggccgcggt
       61 aatttgaccg tgcgaaggta gcataatcat tagtctttta attggaggct tgaatgaatg
      121 gtcggatgag ggatgttctg tcttttttat aaaaatgaat ttaactttta agtgaaaagg
      181 cttaaatttt ttagtgggac gataagaccc tataaaactt tatataattt agattattct
      241 attatattag gttaaaaggt gcttagttta ttttatattt tgttggggag atgatgataa
      301 aatttgtaac tgttttttta attaaataat tataattagt ttttgatcct ttttaaagat
      361 tataagatta agttacttta gggataacag cgtaattttc tttgagagtt cttatcgaca
      421 agagtagttg cgacctcgat gttgaattaa aatttttggt gggtgaagcc gttcattaaa
      481 taggtctgtt cgacctttaa aattttacat gatttgagtt caaaccggtg tgag
//
LOCUS       MT311979                 534 bp    DNA     linear   INV 08-APR-2020
DEFINITION  Mesopontonia verrucimanus voucher MADBK 120533_007 large subunit
            ribosomal RNA gene, partial sequence; mitochondrial.
ACCESSION   MT311979
VERSION     MT311979
KEYWORDS    .
SOURCE      mitochondrion Mesopontonia verrucimanus
  ORGANISM  Mesopontonia verrucimanus
            Eukaryota; Metazoa; Ecdysozoa; Arthropoda; Crustacea;
            Multicrustacea; Malacostraca; Eumalacostraca; Eucarida; Decapoda;
            Pleocyemata; Caridea; Palaemonoidea; Palaemonidae; Mesopontonia.
REFERENCE   1  (bases 1 to 534)
  AUTHORS   Park,J.-H., De Grave,S. and Park,T.
  TITLE     New and additional records of the deep-sea shrimp genus
            Mesopontonia Bruce, 1967 (Crustacea: Decapoda: Palaemonidae) from
            Jejudo Island, Korea
  JOURNAL   Unpublished
REFERENCE   2  (bases 1 to 534)
  AUTHORS   Park,J.-H.
  TITLE     Direct Submission
  JOURNAL   Submitted (07-APR-2020) College of Natural Sciences, Seoul National
            University, 1, Gwanak-ro, Gwanak-gu, Seoul 08826, Republic of Korea
COMMENT     ##Assembly-Data-START##
            Sequencing Technology :: Sanger dideoxy sequencing
            ##Assembly-Data-END##
FEATURES             Location/Qualifiers
     source          1..534
                     /organism="Mesopontonia verrucimanus"
                     /organelle="mitochondrion"
                     /mol_type="genomic DNA"
                     /specimen_voucher="MADBK 120533_007"
                     /db_xref="taxon:2725340"
                     /country="South Korea: Jejudo Island, Munseom Islet"
                     /collected_by="JHPARK"
     rRNA            <1..>534
                     /product="large subunit ribosomal RNA"
ORIGIN      
        1 gtctgtatgt taacttatat aaagtctggc ctgcccactg agaatttaaa gggccgcggt
       61 aatttgaccg tgcgaaggta gcataatcat tagtctttta attggaggct tgaatgaatg
      121 gtcggatgag ggatgttctg tcttttttat aaaaatgaat ttaactttta agtgaaaagg
      181 cttaaatttt ttagtgggac gataagaccc tataaaactt tatataattt agattattct
      241 attatattag gttaaaaggt gcttagttta ttttatattt tgttggggag atgatgataa
      301 aatttgtaac tgttttttta attaaataat tataattagt ttttgatcct ttttaaagat
      361 tataagatta agttacttta gggataacag cgtaattttc tttgagagtt cttatcgaca
      421 agagtagttg cgacctcgat gttgaattaa aatttttggt gggtgaagcc gttcattaaa
      481 taggtctgtt cgacctttaa aattttacat gatttgagtt caaaccggtg tgag
//
LOCUS       MT311980                 535 bp    DNA     linear   INV 08-APR-2020
DEFINITION  Paraclimenes sp. SNU KR JH357 voucher SNU-KR-JH357 large subunit
            ribosomal RNA gene, partial sequence; mitochondrial.
ACCESSION   MT311980
VERSION     MT311980
KEYWORDS    .
SOURCE      mitochondrion Paraclimenes sp. SNU KR JH357
  ORGANISM  Paraclimenes sp. SNU KR JH357
            Eukaryota; Metazoa; Ecdysozoa; Arthropoda; Crustacea;
            Multicrustacea; Malacostraca; Eumalacostraca; Eucarida; Decapoda;
            Pleocyemata; Caridea; Palaemonoidea; Palaemonidae; Paraclimenes.
REFERENCE   1  (bases 1 to 535)
  AUTHORS   Park,J.-H., De Grave,S. and Park,T.
  TITLE     New and additional records of the deep-sea shrimp genus
            Mesopontonia Bruce, 1967 (Crustacea: Decapoda: Palaemonidae) from
            Jejudo Island, Korea
  JOURNAL   Unpublished
REFERENCE   2  (bases 1 to 535)
  AUTHORS   Park,J.-H.
  TITLE     Direct Submission
  JOURNAL   Submitted (07-APR-2020) College of Natural Sciences, Seoul National
            University, 1, Gwanak-ro, Gwanak-gu, Seoul 08826, Republic of Korea
COMMENT     ##Assembly-Data-START##
            Sequencing Technology :: Sanger dideoxy sequencing
            ##Assembly-Data-END##
FEATURES             Location/Qualifiers
     source          1..535
                     /organism="Paraclimenes sp. SNU KR JH357"
                     /organelle="mitochondrion"
                     /mol_type="genomic DNA"
                     /specimen_voucher="SNU-KR-JH357"
                     /db_xref="taxon:2725343"
                     /country="South Korea: Jejudo Island, Munseom Islet"
                     /collected_by="JHPARK"
     rRNA            <1..>535
                     /product="large subunit ribosomal RNA"
ORIGIN      
        1 gtctgtatga tattatatat aaagtctggc ctgcccactg aaaatttaaa gggccgcggt
       61 aatttgaccg tgcgaaggta gcataatcat tagtctttta attggaggct tgcatgaatg
      121 gttgaatgag ggacattctg tcttttttaa aaaaatgaat ttaactttta agtgaaaagg
      181 cttaaatttt ctagtgggac gataagaccc tataaaactt tatatgattt atttaagtta
      241 agtttattaa gttaaaattt attttatttg atttatattt cgttggggag atgatgataa
      301 aatttgtaac tgtcttaaaa ataaaatagt tataactatg ttttgatcct ttagtagaga
      361 ttaaaagatt aagttacttt agggataaca gcgtaatttt ctttgagagt tcttatcgac
      421 aagagtagtt gcgacctcga tgttgaatta aaattttagg tgggcgcagc tgttcacctt
      481 gtgggtctgt tcgaccttta aaattttaca tgatttgagt tcaaaccggt gtgag
//
LOCUS       MT311981                 535 bp    DNA     linear   INV 08-APR-2020
DEFINITION  Paraclimenes sp. SNU KR JH466 voucher SNU-KR-JH466 large subunit
            ribosomal RNA gene, partial sequence; mitochondrial.
ACCESSION   MT311981
VERSION     MT311981
KEYWORDS    .
SOURCE      mitochondrion Paraclimenes sp. SNU KR JH466
  ORGANISM  Paraclimenes sp. SNU KR JH466
            Eukaryota; Metazoa; Ecdysozoa; Arthropoda; Crustacea;
            Multicrustacea; Malacostraca; Eumalacostraca; Eucarida; Decapoda;
            Pleocyemata; Caridea; Palaemonoidea; Palaemonidae; Paraclimenes.
REFERENCE   1  (bases 1 to 535)
  AUTHORS   Park,J.-H., De Grave,S. and Park,T.
  TITLE     New and additional records of the deep-sea shrimp genus
            Mesopontonia Bruce, 1967 (Crustacea: Decapoda: Palaemonidae) from
            Jejudo Island, Korea
  JOURNAL   Unpublished
REFERENCE   2  (bases 1 to 535)
  AUTHORS   Park,J.-H.
  TITLE     Direct Submission
  JOURNAL   Submitted (07-APR-2020) College of Natural Sciences, Seoul National
            University, 1, Gwanak-ro, Gwanak-gu, Seoul 08826, Republic of Korea
COMMENT     ##Assembly-Data-START##
            Sequencing Technology :: Sanger dideoxy sequencing
            ##Assembly-Data-END##
FEATURES             Location/Qualifiers
     source          1..535
                     /organism="Paraclimenes sp. SNU KR JH466"
                     /organelle="mitochondrion"
                     /mol_type="genomic DNA"
                     /specimen_voucher="SNU-KR-JH466"
                     /db_xref="taxon:2725344"
                     /country="South Korea: Jejudo Island, Munseom Islet"
                     /collected_by="JHPARK"
     rRNA            <1..>535
                     /product="large subunit ribosomal RNA"
ORIGIN      
        1 gtctgtatga tattatatat aaagtctggc ctgcccactg aaaatttaaa gggccgcggt
       61 aatttgaccg tgcgaaggta gcataatcat tagtctttta attggaggct tgcatgaatg
      121 gttgaatgag ggacattctg tcttttttaa aaaaatgaat ttaactttta agtgaaaagg
      181 cttaaatttt ctagtgggac gataagaccc tataaaactt tatatgattt atttaagtta
      241 agtttattaa gttaaaattt attttatttg atttatattt cgttggggag atgatgataa
      301 aatttgtaac tgtcttaaaa ataaaatagt tataactatg ttttgatcct ttagtagaga
      361 ttaaaagatt aagttacttt agggataaca gcgtaatttt ctttgagagt tcttatcgac
      421 aagagtagtt gcgacctcga tgttgaatta aaattttagg tgggcgcagc tgttcacctt
      481 gtgggtctgt tcgaccttta aaattttaca tgatttgagt tcaaaccggt gtgag
//
