# Supplementary material for: On the genus Mesopontonia Bruce, 1967 (Crustacea: Decapoda: Palaemonidae) in Korea, with the description of a new species
Source: PeerJ. 2020 Oct 23;8:e10190. doi: 10.7717/peerj.10190 (PMC7587058; doi:10.7717/peerj.10190)
Supplement: Supplemental Information 4 [file peerj-08-10190-s004.fas]

>TW62 [organism=Thaumastocaris streptopus] [Specimen_voucher=SNU-TW_TW62] [Collected_by=JHPARK] [Identified_by=JHPARK] cytochrome oxidase subunit I gene, partial cds; mitochondrial 
ACCACTTTACTTCATCTTTGGAGCCTGGGCTGGAATAGTAGGAACTTCCCTAAGTCTTTTAATTCGAGCAGAACTTGGCCAACCAGGAAGATTAATTGGAAACGACCAAATCTACAATGTCATTGTTACAGCTCACGCTTTTGTAATAATTTTTTTCATAGTGATACCAATTATAATCGGAGGCTTTGGAAATTGATTAGTTCCCCTAATATTAGGAGCACCGGATATAGCCTTCCCACGAATAAATAACATAAGATTCTGACTCCTTCCTCCCTCCTTAACACTTCTTTTATCAAGAGGAATGGTAGAAAGGGGAGTTGGAACAGGATGAACTGTTTACCCACCACTAGCTAGAGGAATTGCCCACGCAGGTGCTTCTGTAGACATGGGAATCTTCTCACTTCATCTAGCTGGAGTCTCATCCATCTTAGGAGCAGTAAACTTTATCACCACTGTAATTAACATGCGGTCTACCGGTATAACAATAGACCGACTCCCACTTTTTGTATGAGCAGTATTTTTAACAGCCATTTTACTTCTTCTCTCATTGCCAGTCTTAGCTGGGGCAATTACCATACTTCTAACAGATCGTAACCTAAACACATCATTCTTTGACCCTGCAGGAGGGGGAGACCCCATCCTGTATCAACACCTATTC

>PH99 [organism=Lipkemenes lanipes] [Specimen_voucher=SNU-PH_PH99] [Collected_by=JHPARK] [Identified_by=JHPARK] cytochrome oxidase subunit I gene, partial cds; mitochondrial
AACATTATATTTTATTTTCGGGGCTTGAGCCGGAATAGTAGGAACCTCTTTAAGACTGTTGATCCGGGCCGAACTAGGTCAACCAGGAAGACTTATTGGGAACGACCAAATCTATAATGTAATTGTAACTGCGCATGCTTTCGTTATAATCTTTTTTATAGTAATACCCATTATAATTGGAGGGTTTGGAAACTGATTAGTTCCATTGATATTAGGAGCCCCTGATATAGCTTTCCCTCGAATAAATAATATAAGGTTTTGGCTTCTCCCTCCGGCTCTTACCCTTTTACTTTCAAGAGGAATAGTAGAAAGAGGGGTTGGAACTGGGTGAACCGTCTACCCTCCTCTTGCAGGAGGGGTAGCCCACGCGGGAGCCTCAGTAGATATAGGAATTTTCTCTTTACATCTAGCAGGAGTCTCTTCTATTTTAGGGGCTGTAAATTTTATCACAACAGTAATTAACATACGACCAACAGGAATGACATTCGATCGAATACCTCTTTTTGTATGATCTGTTTTTCTTACTGCTATTTTGCTCCTTCTTTCGTTACCCGTCCTAGCTGGAGCTATCACAATATTATTAACAGATCGAAATTTAAATACTTCATTCTTTGACCCAAGAGGAGGGGGGGACCCTATTTTATATCAACATTTATTT

>Pal12 [organism=Anchistioides willeyi] [Specimen_voucher=SNU-Pal_Pal12] [Collected_by=JHPARK] [Identified_by=JHPARK] cytochrome oxidase subunit I gene, partial cds; mitochondrial
TACCTTATACTTTATTTTCGGAGCATGAGCAGGGATAGTAGGAACTTCTCTAAGACTACTCATTCGAGCTGAACTCGGTCAACCCGGCAGACTAATTGGAAATGACCAAATTTACAATGTAATTGTTACTGCCCACGCCTTTGTTATAATTTTTTTTATAGTTATACCTTTTATAATCGGCGGATTTGGTAATTGACTAGTCCCTCTTATACTAGGTGCTCCTGATATAGCCTTCCCCCGAATAAATAACATAAGGTTTTGATTACTACCCCCAGCTCTTACTTTACTTTTATCCAGAGGTATAGTTGAAAGTGGAGTCGGGACGGGATGAACTGTCTATCCCCCCCTGGCCGGAGGAACAGCCCACGCTGGAGCTTCCGTCGACCTTGGAATTTTCTCTCTCCACTTAGCCGGAGTATCTTCAATTCTAGGAGCCATCAATTTTATTACCACTGTAATTAATATACGCTCAGTAGGCATAACTATAGACCGCCTCCCTCTATTTGTTTGGGCCGTCTTTTTAACAGCCATCTTACTTCTTCTTTCCCTACCCGTACTCGCAGGAGCTATTACAATACTTCTCACCGACCGAAATCTGAATACTTCTTTCTTCGACCCTGCCGGAGGGGGCGACCCCATTCTCTACCAACACCTATTT

>JH105 [organism=Mesopontonia kimwoni] [Specimen_voucher=NIBRIV0000862994] [Collected_by=JHPARK] [Identified_by=JHPARK] cytochrome oxidase subunit I gene, partial cds; mitochondrial
AACATTATACTTTATTTTCGGAGCTTGAGCAGGAATAGTAGGCACATCGCTTAGTATCTTAATTCGAGTGGAATTGGGTCAGCCCGGAAGTTTAATCGGGAATGACCAAATTTATAACGTTATTGTTACAGCTCACGCATTTATTATAATTTTTTTTATAGTTATACCTATTATAATTGGAGGGTTTGGAAACTGGATAGTTCCTCTTATACTGGGGGCCCCAGACATAGCTTTCCCTCGAATAAACAACATGAGATTCTGACTCTTACCTCCAGCTTTGACCCTATTAGTCTCAAGAGGAATAGTAGAAAGAGGAGTAGGGACAGGGTGAACAGTTTACCCTCCGCTCTCCAGGTCATTAGCCCACCCTGGGCCCTCAGTGGACTTAGGAATTTTCTCACTCCATTTAGCAGGAGTTTCTTCTATTCTTGGGGCTGTTAACTTTATTACAACTGTGTTAAATATGCGAACTATGGGAGTTTCAATAGATCAAATCCCCCTATTTGTGTGATCAGTATTTTTAACAGCAATTTTACTTTTACTCTCTCTCCCAGTTCTAGCAGGGGCAATTACAATGCTACTAACAGACCGAAATATTAATACTTCATTTTTTGACCCGGCAGGAGGGGGGGACCCAATCTTATATCAACACTTATTT

>JH213 [organism=Mesopontonia kimwoni] [Specimen_voucher=NIBRIV0000862985] [Collected_by=JHPARK] [Identified_by=JHPARK] cytochrome oxidase subunit I gene, partial cds; mitochondrial
AACATTATACTTTATTTTCGGAGCTTGAGCAGGAATAGTAGGCACATCGCTTAGTATCTTAATTCGAGTGGAATTAGGTCAGCCCGGAAGTTTAATTGGGAATGACCAAATTTATAACGTTATTGTTACAGCTCACGCATTTATTATAATTTTTTTTATAGTTATACCTATTATAATTGGAGGGTTTGGAAACTGGATAGTTCCTCTTATACTGGGGGCCCCAGACATAGCTTTCCCTCGAATAAACAACATGAGATTCTGACTCTTACCCCCAGCTTTGACCCTATTAGTCTCAAGAGGAATAGTAGAAAGAGGAGTAGGGACAGGGTGAACAGTTTACCCTCCACTCTCCAGGTCATTAGCCCACCCTGGCCCCTCAGTGGACTTAGGAATTTTCTCACTCCATTTAGCAGGAGTTTCTTCTATTCTTGGGGCTGTTAACTTTATTACAACTGTGTTAAATATGCGAACTATGGGAGTTTCAATAGATCAAATCCCCCTATTTGTATGATCAGTATTTTTAACAGCAATTTTACTTTTACTCTCTCTCCCAGTTCTAGCAGGGGCAATTACAATGCTATTAACAGACCGAAATATTAATACTTCATTTTTTGACCCGGCAGGAGGGGGGGACCCAATCTTATATCAACACTTATTT

>JH66 [organism=Mesopontonia verrucimanus] [Specimen_voucher=NIBRIV0000862999] [Collected_by=JHPARK] [Identified_by=JHPARK] cytochrome oxidase subunit I gene, partial cds; mitochondrial
AACACTATACTTTATTTTTGGAGCCTGAGCTGGTATAGTAGGAACTTCACTTAGTATTTTAATTCGAGTTGAACTAGGCCAACCAGGAAGTTTAATTGGAAACGACCAAATTTACAATGTTATTGTTACAGCCCACGCATTTATTATAATTTTTTTTATAGTTATACCTATTATAATTGGAGGGTTTGGAAACTGAATAGTGCCACTTATATTAGGGGCCCCAGATATGGCCTTCCCCCGAATAAACAACATAAGATTTTGGTTATTACCCCCTGCGTTAACTCTATTAGTTTCAAGAGGAATAGTAGAAAGAGGAGTAGGAACAGGATGAACAGTTTACCCTCCTTTATCTAGATCATTAGCCCACCCTGGGCCTTCAGTAGACTTAGGAATTTTTTCTTTACATTTAGCCGGAGTTTCTTCTATTTTAGGTGCAGTAAACTTTATTACAACTGTCTTAAATATACGAACTATAGGGATATCAATAGATCAAATTCCTCTATTTGTTTGGTCAGTATTTTTAACAGCAATTTTACTTTTACTCTCTCTCCCGGTTCTAGCAGGAGCAATTACGATATTATTAACAGACCGAAACATTAACACTTCATTTTTTGATCCTGCTGGAGGTGGGGACCCCATCTTATACCAACACTTATTT

>JH130 [organism=Mesopontonia verrucimanus] [Specimen_voucher=NIBRIV0000862991] [Collected_by=JHPARK] [Identified_by=JHPARK] cytochrome oxidase subunit I gene, partial cds; mitochondrial
AACACTATACTTTATTTTTGGAGCTTGAGCTGGTATAGTAGGAACTTCACTTAGTATTTTAATTCGAGTTGAACTAGGCCAACCAGGAAGTTTAATTGGAAACGACCAAATTTACAATGTTATTGTTACAGCCCACGCATTTATTATAATTTTTTTTATAGTTATACCTATTATAATTGGAGGGTTTGGAAACTGAATAGTGCCACTTATATTAGGGGCCCCAGATATGGCCTTCCCCCGAATAAACAACATAAGATTTTGGTTATTACCCCCTGCGTTAACTCTATTAGTTTCAAGAGGAATAGTAGAAAGAGGAGTAGGAACAGGATGAACAGTTTACCCTCCTTTATCTAGATCATTAGCCCACCCTGGGCCTTCAGTAGACTTAGGAATTTTTTCTTTACATTTAGCCGGAGTTTCTTCTATTTTAGGTGCAGTAAACTTTATTACAACTGTCTTAAATATACGAACTATAGGGATATCAATAGATCAAATTCCTCTATTTGTTTGGTCAGTATTTTTAACAGCAATTTTACTTTTACTCTCTCTCCCGGTTCTAGCAGGAGCAATTACAATATTATTAACAGACCGAAACATTAACACTTCATTTTTTGATCCTGCTGGAGGTGGGGACCCCATCTTATACCAACACTTATTT

>JH137 [organism=Mesopontonia verrucimanus] [Specimen_voucher=NIBRIV0000862990] [Collected_by=JHPARK] [Identified_by=JHPARK] cytochrome oxidase subunit I gene, partial cds; mitochondrial
AACACTATACTTTATTTTTGGAGCTTGAGCTGGTATAGTAGGAACTTCACTTAGTATTTTAATTCGAGTTGAACTAGGCCAACCAGGAAGTTTAATTGGAAACGACCAAATTTACAATGTTATTGTTACAGCCCACGCATTTATTATAATTTTTTTTATAGTTATACCTATTATAATTGGAGGGTTTGGAAACTGAATAGTGCCACTTATATTAGGGGCCCCAGATATGGCCTTCCCCCGAATAAACAACATAAGATTTTGGTTATTACCCCCTGCGTTAACTCTATTAGTTTCAAGAGGAATAGTAGAAAGAGGAGTAGGAACAGGATGAACAGTTTACCCTCCTTTATCTAGATCATTAGCCCACCCTGGGCCTTCAGTAGACTTAGGAATTTTTTCTTTACATTTAGCCGGAGTTTCTTCTATTTTAGGTGCAGTAAACTTTATTACAACTGTCTTAAATATACGAACTATAGGGATATCAATAGATCAAATTCCTCTATTTGTTTGGTCAGTATTTTTAACAGCAATTTTACTTTTACTCTCTCTCCCGGTTCTAGCAGGAGCAATTACAATATTATTAACAGACCGAAACATTAACACTTCATTTTTTGATCCTGCTGGAGGTGGGGACCCCATCTTATACCAACACTTATTT

>JH1095 [organism=Mesopontonia verrucimanus] [Specimen_voucher=SNU KR JH1095] [Collected_by=JHPARK] [Identified_by=JHPARK] cytochrome oxidase subunit I gene, partial cds; mitochondrial
AACACTATACTTTATTTTTGGAGCTTGAGCTGGTATAGTAGGAACTTCACTTAGTATTTTAATTCGAGTTGAACTAGGCCAACCAGGAAGTTTAATTGGAAACGACCAAATTTACAATGTTATTGTTACAGCCCACGCATTTATTATAATTTTTTTTATAGTTATACCTATTATAATTGGAGGGTTTGGAAACTGAATAGTGCCACTTATATTAGGTGCCCCAGATATGGCCTTCCCCCGAATAAACAACATAAGATTTTGGTTATTACCCCCTGCGTTAACTCTATTAGTTTCAAGAGGAATAGTAGAAAGAGGAGTAGGAACAGGATGAACAGTTTACCCTCCTTTATCTAGATCATTAGCCCACCCTGGGCCTTCAGTAGACTTAGGAATTTTTTCTTTACATTTAGCCGGAGTTTCTTCTATTTTAGGTGCAGTAAACTTTATTACAACTGTCTTAAATATACGAACTATAGGGATATCAATAGATCAAATTCCTCTATTTGTTTGGTCAGTATTTTTAACAGCAATTTTACTTTTACTCTCTCTCCCGGTTCTAGCAGGAGCAATTACAATATTATTAACAGACCGAAACATTAACACTTCATTTTTTGATCCTGCTGGAGGTGGGGACCCCATCTTATACCAACACTTATTT

>JH1105 [organism=Mesopontonia verrucimanus] [Specimen_voucher=MADBK 120533_007] [Collected_by=JHPARK] [Identified_by=JHPARK] cytochrome oxidase subunit I gene, partial cds; mitochondrial
AACACTATACTTTATTTTTGGAGCTTGAGCTGGTATAGTAGGAACTTCACTTAGTATTTTAATTCGAGTTGAACTAGGCCAACCAGGAAGTTTAATTGGAAACGACCAAATTTACAATGTTATTGTTACAGCCCACGCATTTATTATAATTTTTTTTATAGTTATACCTATTATAATTGGAGGGTTTGGAAACTGAATAGTGCCACTTATATTAGGGGCCCCAGATATGGCCTTCCCCCGAATAAACAACATAAGATTTTGGTTATTACCCCCTGCGTTAACTCTATTAGTTTCAAGAGGAATAGTAGAAAGAGGAGTAGGAACAGGATGAACAGTTTACCCTCCTTTATCTAGATCATTAGCCCACCCTGGGCCTTCAGTAGACTTAGGAATTTTTTCTTTACATTTAGCCGGAGTTTCTTCTATTTTAGGTGCAGTAAACTTTATTACAACTGTCTTAAATATACGAACTATAGGGATATCAATAGATCAAATTCCTCTATTTGTTTGGTCAGTATTTTTAACAGCAATTTTACTTTTACTCTCTCTCCCGGTTCTAGCAGGAGCAATTACAATATTATTAACAGACCGAAACATTAACACTTCATTTTTTGATCCTGCTGGAGGTGGGGACCCCATCTTATACCAACACTTATTT

>JH357 [organism=Paraclimenes sp.] [Specimen_voucher=SNU-KR-JH357] [Collected_by=JHPARK] [Identified_by=JHPARK] cytochrome oxidase subunit I gene, partial cds; mitochondrial
TACTCTTTACTTCATTTTTGGTGCCTGGGCTGGTATAGTCGGCACATCCCTAAGTCTTTTAATTCGAACCGAACTTGGTCAACCTGGCAGCTTTATTGGAAGAGACCAAATTTATAATGTTATTGTCACAGCACATGCCTTTGTTATAATTTTTTTTATAGTTATACCAATTATAATTGGAGGGTTTGGAAACTGAATGGTTCCACTTATATTAGGAGCACCCGATATAGCCTTTCCTCGAATAAATAACATAAGATTTTGACTTCTACCTCCCTCATTAACTTTACTTCTATCTAGAGGAATAGTCGAAAGTGGAGTAGGAACAGGATGAACTGTTTACCCTCCCTTAGCAGGAGCAATCGCCCACCCAGGAGCTTCAGTTGACATAGGAATCTTTTCTTTACACTTAGCAGGAGTATCGTCTATTCTAGGGGCTGTAAACTTTATTACTACAGTAATAAATATACGAGCGACAGGAATAACTATAGACCGCATACCTTTATTTGTTTGATCTGTCTACTTAACAGCAATTTTACTATTACTATCTTTACCTGTCCTAGCAGGAGCAATTACTATATTATTAACTGATCGAAATATCAATACATCATTCTTTGACCCTGCTGGAGGGGGAGACCCGATTCTCTACCAACATTTATTT

>JH466 [organism=Paraclimenes sp.] [Specimen_voucher=SNU-KR-JH466] [Collected_by=JHPARK] [Identified_by=JHPARK] cytochrome oxidase subunit I gene, partial cds; mitochondrial
TACTCTTTACTTCATTTTTGGTGCCTGGGCTGGTATAGTCGGCACATCCCTAAGTCTTTTAATTCGAACCGAACTTGGTCAACCTGGCAGCTTTATTGGAAGAGACCAAATTTATAATGTTATTGTCACAGCACATGCCTTTGTTATAATTTTTTTTATAGTTATACCAATTATAATTGGAGGGTTTGGAAACTGAATGGTTCCACTTATATTAGGAGCACCAGATATAGCCTTTCCTCGAATAAATAACATAAGATTTTGACTTCTACCTCCCTCATTAACTTTACTTCTATCTAGAGGAATAGTCGAAAGTGGAGTAGGAACAGGATGAACTGTTTACCCTCCCTTAGCAGGAGCAATCGCCCACCCAGGAGCTTCAGTTGACATAGGAATCTTTTCTTTACACTTAGCAGGAGTATCGTCTATTCTAGGGGCTGTAAACTTTATTACTACAGTAATAAATATACGAGCGACAGGAATAACTATAGACCGCATACCTTTATTTGTTTGATCTGTCTACTTAACAGCAATTTTACTACTACTATCTTTACCTGTCCTAGCAGGAGCAATTACTATATTATTAACTGATCGAAATATCAATACATCATTCTTTGACCCTGCTGGAGGGGGAGACCCGATTCTCTACCAACATTTATTT
